# Supplementary material for: Measurement properties of outcome measurement instruments for pediatric dysfunctional breathing: a systematic review
Source: Qual Life Res. 2025 Oct 10;34(11):3039–49. doi: 10.1007/s11136-025-04078-8 (PMC12681479; doi:10.1007/s11136-025-04078-8)
Supplement: Supplementary file 1 — (XLSX 6 kb) [file 11136_2025_4078_MOESM1_ESM.xlsx]

## Sheet: Instructions
COSMIN systematic review of PROMs
Instructions for completing the COSMIN review management file
	Complete the colored cells in each worksheet
	Enter the names of the PROMs and the raters in each worksheet
	Make sure that each version of a PROM and each scale or subscale is entered as a separate PROM with a unique name.
	Add extra rows, columns, tables or worksheets if needed
	Some cells and tables will be filled automatically through links to other cells and worksheets so that all information need to be entered only once.
	Check these links carefully to ensure that the information in the tables is linked to the correct studies and PROM!
	Please help us improve this workfile!
	if you have any suggestions, or developed a better version, please share it with us.
	VERSION 27 August 2024

## Sheet: PROM characteristics
Step 5: Extract PROM characteristics
Make sure that each version of a PROM is entered as a separate PROM with a unique name.
Table …. PROM Characteristics
				Scope of the PROM								Structure of the PROM						Optional information
Name	Reference	Version	Language in which the PROM was developed	Construct of interest	Clear description of construct (Yes/No)	Origin of the construct	Clear origin of the construct (yes/no)	Target population for which the PROM was developed	Clear description of target population (yes/No)	Intended context of use	Clear description of intended context use of PROM (Yes/No)	(Sub)scale names (number of items)	Response options	Possible range of scores (per (sub)scale)	Scoring algorithm	Measurement model (reflective/ formative/ unclear)	Recall period	Recommended by standardization initiatives for core outcome sets
PROM 1
PROM 2
PROM 3
origin of the construct refers to the theory, conceptual framework or disease model used or a clear rationale is provided to define the construct to be measured

## Sheet: Feasibility - Interpretability
Step 5: Extract data on feasbility and interpretability
Table … Feasibility of the PROMs										Table…. Interpretability of the PROMs
		Burden for patients		Practical aspects to obtain the PROM						Single score					Change score
Name	Version	Time to administer	Number of items	Full copy available	Licensing information	Costs	Administra-tion form	Available translations		Percentage of patients with lowest possible score	Percentage of patients with highest possible score	Number of items with missing values	Reference scores1	Cut-off scores	MIC/MID	Credibility score
PROM 1
PROM 2
PROM 3
										1 Reference population: …. (e.g. general population)

## Sheet: Study populations
Step 6: Extract data on study populations							INFO add row if multiple studies per measurement property per PROM are included in the review
Table….. Characteristics of study populations
Name	Reference	Version	Country	Language	Setting	Demographic characteristics patients		Disease characteristics		Sample size
						Mean (SD) age	Percentage male/female	…. (e.g. severity)	…. (e.g. duration)
PROM development
PROM 1
PROM 2
PROM 3
Pilot test
PROM 1
PROM 2
PROM 3
											Characteristics of professionals
Content validity											Mean (SD) age	Percentage male/female	Type of professionals	Sample size
PROM 1
PROM 2
PROM 3
Structural validity
PROM 1
PROM 2
PROM 3
Internal consistency
PROM 1
PROM 2
PROM 3
Cross-cultural validity\measurement invariance
PROM 1
PROM 2
PROM 3
Reliability
PROM 1
PROM 2
PROM 3
Measurement error
PROM 1
PROM 2
PROM 3
Criterion validity
PROM 1
PROM 2
PROM 3
Hypothesis testing for construct validity
PROM 1
PROM 2
PROM 3
Responsiveness
PROM 1
PROM 2
PROM 3

## Sheet: Quality of studies
Assess the quality of the studies with the COSMIN Risk of Bias checklist							INFO copy and past the three colums for each refernce/article you include ordered per PROM
Only those boxes need to be completed for which information is available
Rating V= very good; A = adequate; D = doubtful; I = inadequate; N= not applicable
		SHAPE							Nijmegen questionnaire							PROM 3
		E.Bidat et al. 2008			Sznajder et al. 2009				reference 3			reference 4				reference 5			reference 6
Box 1. PROM development		A diagnostic questionnaire for HVS in children			Diagnostic value of SHAPE questionnaire in recognition of hyperventilation syndrome in Children: A pilot study
1a. Concept elicitation study		VM	CR	Consensus	VM	CR	Consensus		rater 1	rater 2	Consensus					rater 1	rater 2	Consensus
1	Was the concept elicitation study performed in a sample representing the target population for which the PROM was developed?	VG	VG	VG	VG	VG	VG
2	Was an appropriate qualitative data collection method used to identify relevant items for a new PROM?	D	D	D	D	D	D
3	Were skilled group moderators/ interviewers used?	NA	NA	NA	NA	NA	NA
4	Were the group meetings or interviews based on an appropriate topic or interview guide?	NA	NA	NA	NA	NA	NA
5	Were the group meetings or interviews recorded and transcribed verbatim?	NA	NA	NA	NA	NA	NA
6	Was an appropriate approach used to analyse the data?	NA	NA	NA	NA	NA	NA
7	Was at least part of the data coded independently?	NA	NA	NA	NA	NA	NA
8	Was data collection continued until saturation was reached?	NA	NA	NA	NA	NA	NA
9	For quantitative studies: was the sample size appropriate?	A	A	A	A	A	A
10	Were there any other important flaws?	D	D	D	D	D	D
	QUALITY OF THE STUDY Lowest score of standards 1-10	D	D	D	D	D	D
1b. Pilot study (cognitive interview study or other pilot test)		VM	CR	Consensus	VM	CR	Consensus		rater 1	rater 2	Consensus					rater 1	rater 2	Consensus
11	Was the pilot study performed in a sample representing the target population?	VG	VG	VG	VG	VG	VG
12	Were patients asked about the comprehensibility of the PROM, including instructions, items, response options, and recall period?	I	I	I	I	I	I
13	Were all items tested in their final form?	VG	VG	VG	VG	VG	VG
14	Was an appropriate qualitative method used?	D	D	D	D	D	D
15	Was each item tested in an appropriate number of patients?	VG	VG	VG	VG	VG	VG
16	Were skilled interviewers used?	NA	NA	NA	NA	NA	NA
17	Were the interviews based on an appropriate interview guide?	NA	NA	NA	NA	NA	NA
18	Were the interviews recorded and transcribed verbatim?	NA	NA	NA	NA	NA	NA
19	Was an appropriate approach used to analyse the data?	NA	NA	NA	NA	NA	NA
20	Were at least two researchers involved in the analysis?	A	A	A	A	A	A
21	Were problems regarding the comprehensibility of the PROM instructions, items, response options, and recall period appropriately addressed by adapting the PROM?	D	D	D	D	D	D
22	Were there any other important flaws?	D	I	D	D	I	D
	QUALITY OF THE STUDY Lowest score of standards 11-22	D	D	D	D	D	D
	QUALITY OF THE PROM DEVELOPMENT Lowest score of standards 1-22	D	I	D	D	I	D
Box 2. Content validity		E.Bidat et al. 2008			Sznajder et al. 2009				reference			reference				reference			reference
2a. Asking patient about relevance		VM	CR	Consensus	VM	CR	Consensus		rater 1	rater 2	Consensus	rater 1	rater 2	Consensus		rater 1	rater 2	Consensus	rater 1	rater 2	Consensus
1	Was an appropriate method used to ask patients whether each item is relevant for their experience with the condition?	NA	NA	NA	NA	NA	NA
2	Was each item tested in an appropriate number of patients?	NA	NA	NA	NA	NA	NA
3	Were skilled group moderators/interviewers used?	NA	NA	NA	NA	NA	NA
4	Were the group meetings or interviews based on an appropriate topic or interview guide?	NA	NA	NA	NA	NA	NA
5	Were the group meetings or interviews recorded and transcribed verbatim?	NA	NA	NA	NA	NA	NA
6	Was an appropriate approach used to analyse the data?	NA	NA	NA	NA	NA	NA
7	Were at least two researchers involved in the analysis?	NA	NA	NA	NA	NA	NA
8	Were there any other important flaws?	NA	NA	NA	NA	NA	NA
	QUALITY OF THE STUDY Lowest score of standards 1-8	NA	NA	NA	NA	NA	NA
		E.Bidat et al. 2008			Sznajder et al. 2009				reference			reference				reference			reference
2b. Asking patients about comprehensiveness		VM	CR	Consensus	VM	VR	Consensus		rater 1	rater 2	Consensus	rater 1	rater 2	Consensus		rater 1	rater 2	Consensus	rater 1	rater 2	Consensus
9	Was an appropriate method used for assessing the comprehensiveness of the PROM?	NA	NA	NA	NA	NA	NA
10	Was each item tested in an appropriate number of patients?	NA	NA	NA	NA	NA	NA
11	Were skilled group moderators/interviewers used?	NA	NA	NA	NA	NA	NA
12	Were the group meetings or interviews based on an appropriate topic or interview guide?	NA	NA	NA	NA	NA	NA
13	Were the group meetings or interviews recorded and transcribed verbatim?	NA	NA	NA	NA	NA	NA
14	Was an appropriate approach used to analyse the data?	NA	NA	NA	NA	NA	NA
15	Were at least two researchers involved in the analysis?	NA	NA	NA	NA	NA	NA
16	Were there any other important flaws?	NA	NA	NA	NA	NA	NA
	QUALITY OF THE STUDY Lowest score of standards 9-16	NA	NA	NA	NA	NA	NA
		E.Bidat et al. 2008			Sznajder et al. 2009				reference			reference				reference			reference
2c. Asking patients about comprehensibility		VM	CR	Consensus	VM	VR	Consensus		rater 1	rater 2	Consensus	rater 1	rater 2	Consensus		rater 1	rater 2	Consensus	rater 1	rater 2	Consensus
17	Was an appropriate qualitative method used for assessing the comprehensibility of the PROM instructions, items, response options, and recall period?	NA	NA	NA	NA	NA	NA
18	Was each item tested in an appropriate number of patients?	NA	NA	NA	NA	NA	NA
19	Were skilled group moderators/interviewers used?	NA	NA	NA	NA	NA	NA
20	Were the group meetings or interviews based on an appropriate topic or interview guide?	NA	NA	NA	NA	NA	NA
21	Were the group meetings or interviews recorded and transcribed verbatim?	NA	NA	NA	NA	NA	NA
22	Was an appropriate approach used to analyse the data?	NA	NA	NA	NA	NA	NA
23	Were at least two researchers involved in the analysis?	NA	NA	NA	NA	NA	NA
24	Were there any other important flaws?	NA	NA	NA	NA	NA	NA
	QUALITY OF THE STUDY Lowest score of standards 17-24	NA	NA	NA	NA	NA	NA
		E.Bidat et al. 2008			Sznajder et al. 2009				reference			reference				reference			reference
2d. Asking professionals about relevance		VM	CR	Consensus	VM	VR	Consensus		rater 1	rater 2	Consensus	rater 1	rater 2	Consensus		rater 1	rater 2	Consensus	rater 1	rater 2	Consensus
25	Was an appropriate method used to ask professionals whether each item is relevant for the construct of interest?	NA	NA	NA	NA	NA	NA
26	Were professionals from all relevant disciplines included?	NA	NA	NA	NA	NA	NA
27	Was each item tested in an appropriate number of professionals?	NA	NA	NA	NA	NA	NA
28	Was an appropriate approach used to analyse the data?	NA	NA	NA	NA	NA	NA
29	Were at least two researchers involved in the analysis?	NA	NA	NA	NA	NA	NA
30	Were there any other important flaws?	NA	NA	NA	NA	NA	NA
	QUALITY OF THE STUDY Lowest score of standards 25-30	NA	NA	NA	NA	NA	NA
		E.Bidat et al. 2008			Sznajder et al. 2009				reference			reference				reference			reference
2e. Asking professionals about comprehensiveness		VM	CR	Consensus	VM	VR	Consensus		rater 1	rater 2	Consensus	rater 1	rater 2	Consensus		rater 1	rater 2	Consensus	rater 1	rater 2	Consensus
31	Was an appropriate method used for assessing the comprehensiveness of the PROM?	NA	NA	NA	NA	NA	NA
32	Were professionals from all relevant disciplines included?	NA	NA	NA	NA	NA	NA
33	Was each item tested in an appropriate number of professionals?	NA	NA	NA	NA	NA	NA
34	Was an appropriate approach used to analyse the data?	NA	NA	NA	NA	NA	NA
35	Were at least two researchers involved in the analysis?	NA	NA	NA	NA	NA	NA
36	Were there any other important flaws?	NA	NA	NA	NA	NA	NA
	QUALITY OF THE STUDY Lowest score of standards 31-36	NA	NA	NA	NA	NA	NA
		E.Bidat et al. 2008			Sznajder et al. 2009				reference			reference				reference			reference
2f. Asking professionals about comprehensibility		VM	CR	Consensus	VM	VR	Consensus		rater 1	rater 2	Consensus	rater 1	rater 2	Consensus		rater 1	rater 2	Consensus	rater 1	rater 2	Consensus
37	Was an appropriate method used for assessing the comprehensibilitys of the PROM?	NA	NA	NA	NA	NA	NA
38	Were professionals from all relevant disciplines included?	NA	NA	NA	NA	NA	NA
39	Was the PROM tested in an appropriate number of professionals?	NA	NA	NA	NA	NA	NA
40	Was an appropriate approach used to analyse the data?	NA	NA	NA	NA	NA	NA
41	Were at least two researchers involved in the analysis?	NA	NA	NA	NA	NA	NA
42	Were there any other important flaws?	NA	NA	NA	NA	NA	NA
	QUALITY OF THE STUDY Lowest score of standards 37-42	NA	NA	NA	NA	NA	NA
	NA = NCA (NOT CLEAR IF THE PROPERTY WAS ASSESSED)
		E.Bidat et al. 2008			reference				reference			reference				reference			reference
Box 3. Structural validity		VM	CR	Consensus	rater 1	rater 2	Consensus		rater 1	rater 2	Consensus	rater 1	rater 2	Consensus		rater 1	rater 2	Consensus	rater 1	rater 2	Consensus
1	For CTT: Was exploratory or confirmatory factor analysis performed?	A	VG	A
2	For IRT/Rasch: does the chosen model fit to the research question?	NA	NA	NA
3	Was the sample size included in the analysis adequate?	I	I	I
4	Were there any other important flaws?	NA	NA	NA
	QUALITY OF THE STUDY Lowest score of standards 1-4	I	I	I
		reference			reference				reference			reference				reference			reference
Box 4. Internal consistency		rater 1	rater 2	Consensus	rater 1	rater 2	Consensus		rater 1	rater 2	Consensus	rater 1	rater 2	Consensus		rater 1	rater 2	Consensus	rater 1	rater 2	Consensus
1	For continuous scores: Was Cronbach’s alpha or omega calculated?
2	For dichotomous scores: Was Cronbach’s alpha or KR-20 calculated?
3	For IRT-based scores: Was standard error of the theta (SE (θ)) or reliability coefficient of estimated latent trait value (index of (subject or item) separation) calculated?
4	Were there any other important flaws?
	QUALITY OF THE STUDY Lowest score of standards 1-4
		reference			reference				reference			reference				reference			reference
Box 5. Cross-cultural validity\measurement invariance		rater 1	rater 2	Consensus	rater 1	rater 2	Consensus		rater 1	rater 2	Consensus	rater 1	rater 2	Consensus		rater 1	rater 2	Consensus	rater 1	rater 2	Consensus
1	Were the samples similar for relevant characteristics except for the group variable?
2	Was an adequate approach used to analyse the data?
3	Was the sample size included in the analysis adequate?
4	Were there any other important flaws?
	QUALITY OF THE STUDY Lowest score of standards 1-4
		reference			reference				reference			reference				reference			reference
Box 6. Reliability		rater 1	rater 2	Consensus	rater 1	rater 2	Consensus		rater 1	rater 2	Consensus	rater 1	rater 2	Consensus		rater 1	rater 2	Consensus	rater 1	rater 2	Consensus
1	Were patients stable on the construct to be measured in the time between the repeated measurements?
2	Was the time interval between the repeated measurements appropriate?
3	Were the test conditions similar for the repeated measurements - except for the condition being evaluated?
4	For continuous scores: Was the appropriate intraclass correlation coefficient (ICC) calculated?
5	For dichotomous/nominal/ordinal scores: Was kappa calculated?
6	For ordinal scores: Was a weighted kappa calculated?
7	Were there any other important flaws?
	QUALITY OF THE STUDY Lowest score of standards 1-7
		reference			reference				reference			reference				reference			reference
Box 7. Measurement error		rater 1	rater 2	Consensus	rater 1	rater 2	Consensus		rater 1	rater 2	Consensus	rater 1	rater 2	Consensus		rater 1	rater 2	Consensus	rater 1	rater 2	Consensus
1	Were patients stable on the construct to be measured in the time between the repeated measurements?
2	Was the time interval between the repeated measurements appropriate?
3	Were the test conditions similar for the repeated measurements - except for the condition being evaluated?
4	For continuous scores: Was the Standard Error of Measurement (SEM), Smallest Detectable Change (SDC) or Limits of Agreement (LoA) calculated?
5	For dichotomous/nominal/ordinal scores: Was the percentage (e.g. positive and negative) agreement calculated?
6	Were there any other important flaws?
	QUALITY OF THE STUDY Lowest score of standards 1-6
		reference			Sznajder et al. 2009				reference			reference				reference			reference
Box 8. Criterion validity		rater 1	rater 2	Consensus	VM	CR	Consensus		rater 1	rater 2	Consensus	rater 1	rater 2	Consensus		rater 1	rater 2	Consensus	rater 1	rater 2	Consensus
1	For continuous scores: Were correlations, or the area under the receiver operating curve calculated?				VG	VG	VG
2	For dichotomous scores: Were sensitivity and specificity determined?				VG	VG	VG
3	Were there any other important flaws?				NA	NA	NA
	QUALITY OF THE STUDY Lowest score of standards 1-3				VG	VG	VG
Box 9. Hypotheses testing for construct validity		reference			reference				Peiffer et al. 2022			reference				reference			reference
9a. Comparison with other outcome measurement instruments (convergent validity)		rater 1	rater 2	Consensus	rater 1	rater 2	Consensus		VM	CR	VM	rater 1	rater 2	Consensus		rater 1	rater 2	Consensus	rater 1	rater 2	Consensus
1	Is it clear what the comparator instrument(s) measure(s)?								VG	VG	VG
2	Were the measurement properties of the comparator instrument(s) sufficient?								I	I	I
3	Were design and statistical methods adequate for the comparisons being made?								VG	VG	VG
4	Were there any other important flaws?								NA	NA	NA
	QUALITY OF THE STUDY Lowest score of standards 1-4								I	I	I
		reference			Sznajder et al. 2009				reference			reference				reference			reference
9b. Comparison between subgroups (discriminative or known-groups validity)		rater 1	rater 2	Consensus	VM	CR	Consensus		rater 1	rater 2	Consensus	rater 1	rater 2	Consensus		rater 1	rater 2	Consensus	rater 1	rater 2	Consensus
5	Was an adequate description provided of important characteristics of the subgroups?				VG	VG	VG
6	Were design and statistical methods adequate for the subgroups being compared?				VG	VG	VG
7	Were there any other important flaws?				NA	NA	NA
	QUALITY OF THE STUDY Lowest score of standards 5-7				VG	VG	VG
Box 10. Responsiveness		reference			reference				reference			reference				reference			reference
10a. Criterion approach (comparison to a gold standard)		rater 1	rater 2	Consensus	rater 1	rater 2	Consensus		rater 1	rater 2	Consensus	rater 1	rater 2	Consensus		rater 1	rater 2	Consensus	rater 1	rater 2	Consensus
1	For continuous scores: Were correlations between change scores, or the area under the Receiver Operator Curve (ROC) curve calculated?
2	For dichotomous scales: Were sensitivity and specificity (changed versus not changed) determined?
3	Were there any other important flaws?
	QUALITY OF THE STUDY Lowest score of standards 1-3
		reference			reference				reference			reference				reference			reference
10b. Construct approach (comparison with other outcome measurement instruments)		rater 1	rater 2	Consensus	rater 1	rater 2	Consensus		rater 1	rater 2	Consensus	rater 1	rater 2	Consensus		rater 1	rater 2	Consensus	rater 1	rater 2	Consensus
4	Is it clear what the comparator instrument(s) measure(s)?
5	Were the measurement properties of the comparator instrument(s) sufficient?
6	Were design and statistical methods adequate for the comparisons being made?
7	Were there any other important flaws?
	QUALITY OF THE STUDY Lowest score of standards 4-7
		reference			reference				reference			reference				reference			reference
10c. Construct approach: (comparison between subgroups)		rater 1	rater 2	Consensus	rater 1	rater 2	Consensus		rater 1	rater 2	Consensus	rater 1	rater 2	Consensus		rater 1	rater 2	Consensus	rater 1	rater 2	Consensus
8	Was an adequate description provided of important characteristics of the subgroups?
9	Were design and statistical methods adequate for the subgroups being compared?
10	Were there any other important flaws?
	QUALITY OF THE STUDY Lowest score of standards 8-10
		reference			reference				reference			reference				reference			reference
10d. Construct approach: (comparison before and after intervention)		rater 1	rater 2	Consensus	rater 1	rater 2	Consensus		rater 1	rater 2	Consensus	rater 1	rater 2	Consensus		rater 1	rater 2	Consensus	rater 1	rater 2	Consensus
11	Was an adequate description provided of the intervention given?
12	Was the statistical method appropriate for the before-after comparison being made?
13	Were there any other important flaws?
	QUALITY OF THE STUDY Lowest score of standards 11-13

## Sheet: Rate content validity
Step 6: Assess the quality of the PROMs against the COSMIN criteria for good measurement properties						INFO copy and past the rows 8-31 for each PROM
Step 6.1 Content validity
Only those columns need to be completed for which information is available
To fill in ratings use apostrophe (') before the + / - / ± / ? signs
Score: + = sufficient; - = insufficient; ? = indeterminate; ± = inconsistent																										The qaulaity of evidence was not graded because the results were indeterminate (?).
SHAPE		PROM development studies	PROM development studies	PROM development studies	PROM development studies	PROM development studies	PROM development studies	Content validity study in patients	Content validity study in patients	Content validity study in patients	Content validity study in professionals	Content validity study in professionals	Content validity study in professionals	Content validity study in patients	Content validity study in patients	Content validity study in patients	Content validity study in professionals	Content validity study in professionals	Content validity study in professionals	Rating of reviewers	Rating of reviewers	Rating of reviewers	SUMMARIZED RATINGS	SUMMARIZED RATINGS	SUMMARIZED RATINGS	QUALITY OF EVIDENCE	QUALITY OF EVIDENCE	QUALITY OF EVIDENCE
		E.Bidat et al. 2008			Sznajder et al. 2009			E.Bidat et al. 2008			E.Bidat et al. 2008			Sznajder et al. 2009			Sznajder et al. 2009
		+ / - / ?	+ / - / ?	+ / - / ?	+ / - / ?	+ / - / ?	+ / - / ?	+ / - / ?	+ / - / ?	+ / - / ?	+ / - / ?	+ / - / ?	+ / - / ?	+ / - / ?	+ / - / ?	+ / - / ?	+ / - / ?	+ / - / ?	+ / - / ?	+ / - / ?	+ / - / ?	+ / - / ?	+ / - / ± / ?	+ / - / ± / ?	+ / - / ± / ?	High, moderate, low, very low	High, moderate, low, very low	High, moderate, low, very low
Relevance		VM	CR	consensus	VM	CR	consensus	VM	CR	consensus	VM	CR	consensus	VM	CR	consensus	VM	CR	consensus	VM	CR	consensus	VM	CR	consensus	VM	CR	consensus
1	Are the included items relevant for the construct of interest?	+	+	+	+	+	+				?	?	?				?	?	?	+	+	+
2	Are the included items relevant for the target population of interest?	+	+	+	+	+	+	?	?	?	?	?	?	?	?	?	?	?	?	+	+	+
3	Are the included items relevant for the context of use of interest?	+	+	+	+	+	+				?	?	?				?	?	?	+	+	+
4	Are the response options appropriate?	+	+	+	+	+	+	?	?	?	?	?	?	?	?	?	?	?	?	+	+	+
5	Is the recall period appropriate?	?	?	+	?	?	+	?	?	?	?	?	?	?	?	?	?	?	?	?	?	+
	RELEVANCE RATING (+ / - / ± / ?)	+	+	+	+	+	+	?	?	?	?	?	?	?	?	?	?	?	?	+	+	+	?	?	?
Comprehensiveness
6	Are all key concepts included?	+	+	+	+	+	+	?	?	?	?	?	?	?	?	?	?	?	?	+	+	+
	COMPREHENSIVENESS RATING (+ / - / ± / ?)	+	+	+	+	+	+	?	?	?	?	?	?	?	?	?	?	?	?	+	+	+	?	?	?
Comprehensibility
7	Are the PROM instructions understood by the population of interest as intended?	+	+	+	+	+	+	?	?	?				?	?	?
8	Are the PROM items and response options understood by the population of interest as intended?	+	+	+	+	+	+	?	?	?				?	?	?
9	Are the PROM items appropriately worded?										?	?	?				?	?	?	+	+	+
10	Do the response options match the question?										?	?	?				?	?	?	+	+	+
	COMPREHENSIBILITY RATING (+ / - / ± / ?)	+	+	+	+	+	+	?	?	?	?	?	?	?	?	?	?	?	?	+	+	+	?	?	?
	CONTENT VALIDITY RATING (+ / - / ± / ?)																						?	?	?
Score: + = sufficient; - = insufficient; ? = indeterminate; ± = inconsistent
PROM 2		PROM development studies	PROM development studies	PROM development studies	Content validity study in patients	Content validity study in patients	Content validity study in patients	Content validity study in professionals	Content validity study in professionals	Content validity study in professionals	Rating of reviewers	Rating of reviewers	Rating of reviewers	Content validity study in professionals	Content validity study in professionals	Content validity study in professionals	Rating of reviewers	Rating of reviewers	Rating of reviewers	SUMMARIZED RATINGS	SUMMARIZED RATINGS	SUMMARIZED RATINGS	QUALITY OF EVIDENCE	QUALITY OF EVIDENCE	QUALITY OF EVIDENCE
		reference			reference			reference						reference
		+ / - / ?	+ / - / ?	+ / - / ?	+ / - / ?	+ / - / ?	+ / - / ?	+ / - / ?	+ / - / ?	+ / - / ?	+ / - / ?	+ / - / ?	+ / - / ?	+ / - / ?	+ / - / ?	+ / - / ?	+ / - / ?	+ / - / ?	+ / - / ?	+ / - / ± / ?	+ / - / ± / ?	+ / - / ± / ?	High, moderate, low, very low	High, moderate, low, very low	High, moderate, low, very low
Relevance		rater 1	rater 2	consensus	rater 1	rater 2	consensus	rater 1	rater 2	consensus	rater 1	rater 2	consensus	rater 1	rater 2	consensus	rater 1	rater 2	consensus	rater 1	rater 2	consensus	rater 1	rater 2	consensus
1	Are the included items relevant for the construct of interest?
2	Are the included items relevant for the target population of interest?
3	Are the included items relevant for the context of use of interest?
4	Are the response options appropriate?
5	Is the recall period appropriate?
	RELEVANCE RATING (+ / - / ± / ?)
Comprehensiveness
6	Are all key concepts included?
	COMPREHENSIVENESS RATING (+ / - / ± / ?)
Comprehensibility
7	Are the PROM instructions understood by the population of interest as intended?
8	Are the PROM items and response options understood by the population of interest as intended?
9	Are the PROM items appropriately worded?
10	Do the response options match the question?
	COMPREHENSIBILITY RATING (+ / - / ± / ?)
	CONTENT VALIDITY RATING (+ / - / ± / ?)
Score: + = sufficient; - = insufficient; ? = indeterminate; ± = inconsistent
PROM 3		PROM development studies	PROM development studies	PROM development studies	Content validity study in patients	Content validity study in patients	Content validity study in patients	Content validity study in professionals	Content validity study in professionals	Content validity study in professionals	Rating of reviewers	Rating of reviewers	Rating of reviewers	Content validity study in professionals	Content validity study in professionals	Content validity study in professionals	Rating of reviewers	Rating of reviewers	Rating of reviewers	SUMMARIZED RATINGS	SUMMARIZED RATINGS	SUMMARIZED RATINGS	QUALITY OF EVIDENCE	QUALITY OF EVIDENCE	QUALITY OF EVIDENCE
		reference			reference			reference						reference
		+ / - / ?	+ / - / ?	+ / - / ?	+ / - / ?	+ / - / ?	+ / - / ?	+ / - / ?	+ / - / ?	+ / - / ?	+ / - / ?	+ / - / ?	+ / - / ?	+ / - / ?	+ / - / ?	+ / - / ?	+ / - / ?	+ / - / ?	+ / - / ?	+ / - / ± / ?	+ / - / ± / ?	+ / - / ± / ?	High, moderate, low, very low	High, moderate, low, very low	High, moderate, low, very low
Relevance		rater 1	rater 2	consensus	rater 1	rater 2	consensus	rater 1	rater 2	consensus	rater 1	rater 2	consensus	rater 1	rater 2	consensus	rater 1	rater 2	consensus	rater 1	rater 2	consensus	rater 1	rater 2	consensus
1	Are the included items relevant for the construct of interest?
2	Are the included items relevant for the target population of interest?
3	Are the included items relevant for the context of use of interest?
4	Are the response options appropriate?
5	Is the recall period appropriate?
	RELEVANCE RATING (+ / - / ± / ?)
Comprehensiveness
6	Are all key concepts included?
	COMPREHENSIVENESS RATING (+ / - / ± / ?)
Comprehensibility
7	Are the PROM instructions understood by the population of interest as intended?
8	Are the PROM items and response options understood by the population of interest as intended?
9	Are the PROM items appropriately worded?
10	Do the response options match the question?
	COMPREHENSIBILITY RATING (+ / - / ± / ?)
	CONTENT VALIDITY RATING (+ / - / ± / ?)

## Sheet: Hypotheses
Hypotheses for construct validity
Hypotheses for construct validity				Rationale
Hypothesis 1
Hypothesis 2
Hypothesis 3
Reference	Results	Comparison with other outcome measurement instruments (convergent validity)					Comparison between subgroups (discriminative or know groups validity)
	PROM	Comparator instrument	Construct measured	Expected correlation	Observed correlation	Result in accordance with hypothesis (+ / -)	Subgroups compared	Expected mean (SD) difference in PROM scores	Observed mean (SD) difference in PROM scores	Result in accordance with hypothesis (+ / -)	Total number of results in accordance with hypotheses (e.g. 5+, 3-)
ref 1	PROM 1
ref 1	PROM 1
ref 1	PROM 1
ref 2	PROM 1
ref 2	PROM 1
	PROM 1
	PROM 1
	PROM 1
Number of results in accordance with hypotheses (e.g. 3+, 2-)
	PROM 2
	PROM 2
	PROM 2
	PROM 2
	PROM 2
	PROM 2
	PROM 2
Number of results in accordance with hypotheses (e.g. 3+, 2-)
Hypotheses for responsiveness
Hypotheses for responsiveness				Rationale
Hypothesis 1
Hypothesis 2
Hypothesis 3
Reference	Results			Criterion approach			Construct approach
				Comparison to a gold standard			Comparison with other outcome measurement instruments					Comparison between subgroups				Before and after intervention
	PROM	Intervention	Time interval	Gold standard	Observed correlation	Result in accordance with hypothesis (correlation >0.70)	Comparator instrument	Construct measured	Expected correlation	Observed correlation	Result in accordance with hypothesis (+ / -)	Subgroups compared	Expected mean (SD) difference in PROM scores	Observed mean (SD) difference in PROM scores	Result in accordance with hypothesis (+ / -)	Intervention	Expected difference	Observed difference	Result in accordance with hypothesis (+ / -)	Total number of results in accordance with hypothesis (e.g. 5+ / 3-)
	PROM 1
	PROM 1
	PROM 1
	PROM 1
	PROM 1
Number of results in accordance with hypotheses (e.g. 3+, 2-)
	PROM 2
	PROM 2
	PROM 2
	PROM 2
	PROM 2
Number of results in accordance with hypotheses (e.g. 3+, 2-)

## Sheet: Rate other MP
	Assess the quality of the PROMs against the COSMIN criteria for good measurement properties
	Other measurement properties
	SHAPE	E. Bidat et al. 2008						Sznajder et al. 2009						reference
		Result	RATING	RATING	RATING	Quality of study	Sample size	Result	RATING	RATING	RATING	Quality of study	Sample size	Result	RATING	RATING	RATING	Quality of study	Sample size	SUMMARIZED RESULTS	SUMMARIZED RATINGS	SUMMARIZED RATINGS	SUMMARIZED RATINGS	QUALITY OF EVIDENCE	QUALITY OF EVIDENCE	QUALITY OF EVIDENCE
			+ / - / ?	+ / - / ?	+ / - / ?				+ / - / ?	+ / - / ?	+ / - / ?				+ / - / ?	+ / - / ?	+ / - / ?				+ / - / ?	+ / - / ?	+ / - / ?	High, moderate, low, very low	High, moderate, low, very low	High, moderate, low, very low
			VM	CR	consensus				VM	CR	consensus				rater 1	rater 2	consensus				VM	CR	consensus	VM	CR	consensus
	Structural validity		+	+	+		0														+	+	+	Very low	Very low	Very low
	Internal consistency
	Cross-cultural validity
	Reliability
	Measurement error
	Criterion validity								+	+	+										+	+	+	Low	Low	Low
	Construct validity								+	+	+										+	+	+	Low	Low	Low
	Responsiveness
	NQ	Peiffer et al. 2022						reference						reference
		Result	RATING	RATING	RATING	Quality of study	Sample size	Result	RATING	RATING	RATING	Quality of study	Sample size	Result	RATING	RATING	RATING	Quality of study	Sample size	SUMMARIZED RESULTS	SUMMARIZED RATINGS	SUMMARIZED RATINGS	SUMMARIZED RATINGS	QUALITY OF EVIDENCE	QUALITY OF EVIDENCE	QUALITY OF EVIDENCE
			+ / - / ?	+ / - / ?	+ / - / ?				+ / - / ?	+ / - / ?	+ / - / ?				+ / - / ?	+ / - / ?	+ / - / ?				+ / - / ?	+ / - / ?	+ / - / ?	High, moderate, low, very low	High, moderate, low, very low	High, moderate, low, very low
			VM	CR	consensus				rater 1	rater 2	consensus				rater 1	rater 2	consensus				rater 1	rater 2	consensus	VM	CR	consensus
	Structural validity																	#REF!		as
	Internal consistency
	Cross-cultural validity
	Reliability
	Measurement error
	Criterion validity
	Construct validity		+	+	+	Insufficient																		Very low	Very low	Very low
	Responsiveness
	PROM 3	reference						reference						reference
		Result	RATING	RATING	RATING	Quality of study	Sample size	Result	RATING	RATING	RATING	Quality of study	Sample size	Result	RATING	RATING	RATING	Quality of study	Sample size	SUMMARIZED RESULTS	SUMMARIZED RATINGS	SUMMARIZED RATINGS	SUMMARIZED RATINGS	QUALITY OF EVIDENCE	QUALITY OF EVIDENCE	QUALITY OF EVIDENCE
			+ / - / ?	+ / - / ?	+ / - / ?				+ / - / ?	+ / - / ?	+ / - / ?				+ / - / ?	+ / - / ?	+ / - / ?				+ / - / ?	+ / - / ?	+ / - / ?	High, moderate, low, very low	High, moderate, low, very low	High, moderate, low, very low
			rater 1	rater 2	consensus				rater 1	rater 2	consensus				rater 1	rater 2	consensus				rater 1	rater 2	consensus	rater 1	rater 2	consensus
	Structural validity					='Quality of studies'!S104	='Study populations'!K24					='Quality of studies'!V104	0					#REF!		as
	Internal consistency					='Quality of studies'!S112	='Study populations'!K29					='Quality of studies'!V112	='Study populations'!K27
	Cross-cultural validity					='Quality of studies'!S120	='Study populations'!K34					='Quality of studies'!V120	='Study populations'!K32
	Reliability					='Quality of studies'!S131	='Study populations'!K39					='Quality of studies'!V131	='Study populations'!K37
	Measurement error					='Quality of studies'!S141	='Study populations'!K44					='Quality of studies'!V141	='Study populations'!K42
	Criterion validity					='Quality of studies'!S148	='Study populations'!K49					='Quality of studies'!V148	='Study populations'!K47
	Construct validity						='Study populations'!K54						='Study populations'!K52
	Responsiveness						='Study populations'!K59						='Study populations'!K57

## Sheet: Table 1
Tables for a systematic review manuscript
	Table 1. Quality of the PROM development
				PROM design						Pilot test
				General design requirements				Concept elicitation	Total PROM design
	reference	PROM	Language in which the PROM was developed	Clear construct	Clear origin of construct	Clear target population for which the PROM was developed	Clear context of use
	='Rate content validity'!C10	='Rate content validity'!A9	='PROM characteristics'!D8	='PROM characteristics'!F8	='PROM characteristics'!H8	='PROM characteristics'!J8	='PROM characteristics'!L8	='Quality of studies'!E18	='Quality of studies'!E34	='Quality of studies'!E33
	='Rate content validity'!C36	='Rate content validity'!A35	='PROM characteristics'!D9	='PROM characteristics'!F9	='PROM characteristics'!H9	='PROM characteristics'!J9	='PROM characteristics'!L9	='Quality of studies'!L18	='Quality of studies'!L34	='Quality of studies'!L33
	='Rate content validity'!C62	='Rate content validity'!A61	='PROM characteristics'!D10	='PROM characteristics'!F10	='PROM characteristics'!H10	='PROM characteristics'!J10	='PROM characteristics'!L10	='Quality of studies'!S18	='Quality of studies'!S34	='Quality of studies'!S33
	V = very good
	A = adequate
	D = doubtful
	I = inadequate
	NA = not applicable

## Sheet: Table 2
Tables for a systematic review manuscript
	Table 2. Quality of studies on measurement properties
	PROM	Reference	Content validity						Structural validity	Internal consistency	Cross-cultural validity	Reliability	Measurement error	Criterion validity	Construct validity		Responsiveness
			Asking patients			Asking experts
			Relevance	Compre-hensiveness	Compre-hensibility	Relevance	Compre-hensiveness	compre-hensibility							Convergent validity	Known groups validity	Comparison with gold standard	Comparison with other instruments	Comparison between subgroups	Comparison before and after intervention
	='Quality of studies'!C4	='Quality of studies'!C5	='Quality of studies'!E47	='Quality of studies'!E58	='Quality of studies'!E69	='Quality of studies'!E78	='Quality of studies'!E87	='Quality of studies'!E96	='Quality of studies'!E104	='Quality of studies'!E112	='Quality of studies'!E120	='Quality of studies'!E131	='Quality of studies'!E141	='Quality of studies'!E148	='Quality of studies'!E156	='Quality of studies'!E162	='Quality of studies'!E169	='Quality of studies'!E176	='Quality of studies'!E182	='Quality of studies'!E188
	='Quality of studies'!C4	='Quality of studies'!F5	='Quality of studies'!H47	='Quality of studies'!H58	='Quality of studies'!H69	='Quality of studies'!H78	='Quality of studies'!H87	='Quality of studies'!H96	='Quality of studies'!H104	='Quality of studies'!H112	='Quality of studies'!H120	='Quality of studies'!H131	='Quality of studies'!H141	='Quality of studies'!H148	='Quality of studies'!H156	='Quality of studies'!H162	='Quality of studies'!H169	='Quality of studies'!H176	='Quality of studies'!H182	='Quality of studies'!H188
	='Quality of studies'!J4	='Quality of studies'!J5	='Quality of studies'!L47	='Quality of studies'!L58	='Quality of studies'!L69	='Quality of studies'!L78	='Quality of studies'!L87	='Quality of studies'!L96	='Quality of studies'!L104	='Quality of studies'!L112	='Quality of studies'!L120	='Quality of studies'!L131	='Quality of studies'!L141	='Quality of studies'!L148	='Quality of studies'!L156	='Quality of studies'!L162	='Quality of studies'!L169	='Quality of studies'!L176	='Quality of studies'!L182	='Quality of studies'!L188
	='Quality of studies'!J4	='Quality of studies'!M5	='Quality of studies'!O47	='Quality of studies'!O58	='Quality of studies'!O69	='Quality of studies'!O78	='Quality of studies'!O87	='Quality of studies'!O96	='Quality of studies'!O104	='Quality of studies'!O112	='Quality of studies'!O120	='Quality of studies'!O131	='Quality of studies'!O141	='Quality of studies'!O148	='Quality of studies'!O156	='Quality of studies'!O162	='Quality of studies'!O169	='Quality of studies'!O176	='Quality of studies'!O182	='Quality of studies'!O188
	='Quality of studies'!Q4	='Quality of studies'!Q5	='Quality of studies'!S47	='Quality of studies'!S58	='Quality of studies'!S69	='Quality of studies'!S78	='Quality of studies'!S87	='Quality of studies'!S96	='Quality of studies'!S104	='Quality of studies'!S112	='Quality of studies'!S120	='Quality of studies'!S131	='Quality of studies'!S141	='Quality of studies'!S148	='Quality of studies'!S156	='Quality of studies'!S162	='Quality of studies'!S169	='Quality of studies'!S176	='Quality of studies'!S182	='Quality of studies'!S188
	='Quality of studies'!Q4	='Quality of studies'!T5	='Quality of studies'!V47	='Quality of studies'!V58	='Quality of studies'!V69	='Quality of studies'!V78	='Quality of studies'!V87	='Quality of studies'!V96	='Quality of studies'!V104	='Quality of studies'!V112	='Quality of studies'!V120	='Quality of studies'!V131	='Quality of studies'!V141	='Quality of studies'!V148	='Quality of studies'!V156	='Quality of studies'!V162	='Quality of studies'!V169	='Quality of studies'!V176	='Quality of studies'!V182	='Quality of studies'!V188

[truncated: 2 more sheets: SoF table, Data]
